# Supplementary material for: Post-Radiotherapy Exosomal Non-Coding RNA and Hemograms for Early Death Prediction in Patients with Cervical Cancer
Source: Int J Mol Sci. 2023 Dec 21;25(1):126. doi: 10.3390/ijms25010126 (PMC10778718; doi:10.3390/ijms25010126)
Supplement: Supplementary file 1 [file ijms-25-00126-s001.zip]

Archive with 2 entries (2 files):
- supplementay_tables_and_figures.pdf
- supplement_methods-english.pdf
